# Supplementary material for: Suppression of food intake by Glp1r/Lepr-coexpressing neurons prevents obesity in mouse models
Source: J Clin Invest. 2023 Oct 2;133(19):e157515. doi: 10.1172/JCI157515 (PMC10541203; doi:10.1172/JCI157515)
Supplement: Supporting data values [file jci-133-157515-s141.xlsx]

## Sheet: Figure 2D
	DMH			Arc			VMH			LH
Glp1r(GFP) + pSTAT3	176	326	274	81	93	95	8	39		8	33
Glp1r(GFP)	317	415	280	230	282	225	126	139		110	92

## Sheet: Figure 3C
Age (Weeks)	Control											KOGlp1r
	B0546	B0773	J0376	J0700	J0701	X0989	X0990					B0770	B0771	B0772	B0912	B0913	J0471	J0953	J0955	W0357	W0358	W0359
4	20.8	16.9	19.1	21.7	16.8	17.6	16.8					20.1	21.4	19	21.3	15.8	11.9	19.2	15
5	20.4	21.1	22	24.3	20.5	21.3	19.8					23.1	26.2	22.9	27.2	19.2	17.2	23	19.4	20	18.4	18
6	20.5	23.7	23.5	25.9	22.1	22.5	21.2					25.5	31	27.4	32.1	20.3	21.3	25	22.5	24.3	23	21.9
7	21.4	24.6	24.7	28.2	24.4	23.6	22.7					26.6	34.3	28.3	35.5	21.6	24.7	25.2	22.8	26.8	25.7	25.3
8	22.8	26.2	26.1	28.9	26	24.3	23.1					29.1	37.3	30.5	38.3	23	27.2	26.6	24.7	28.7	27.1	27.2
9	23.4	26.1	26.8	29.4	26.6	24.8	23.7					30	39	31.3	38.9	23.3	29.7	28.1	25.7	29.4	28.5	28.9
10	23.6	26.3	26.7	30	27.8							30.9	39.2	31.9	40.6	25	31.6	28.8	27.2	30.9	29.4	28.7
11	23.3	26.3	27.5	30.7	27.9	24.75	23.85					32	40.9	32.3	41.8	26.5	32.3	29.8	27.7	32.7	30.2	29.6
12	24.5	27.8		31	28.7							32.8	42.5	34.3	44.3	27.9	31.9			33.5	30.7	30.3

## Sheet: Figure 3D
Age (Weeks)	Ctrl															KOG
	B0546	B0773	J0376	J0700	J0701	X0989	X0990									B0770	B0771	B0772	B0912	B0913	J0471	J0953	J0955	W0357	W0358	W0359
5	5	5	4.1	4.14286	5.64286	4.45714	4.14286									5.5	6.7	6.1	7.3	5.3	3.52857	3.9	3.5
6	2.9	4.3	3.5	4.07143	3.7	4.44286	4.24286									4.7	6.7	6.1	6.9	4.1	4.12857	4.4	4.1	7.2	7.5	7.2
7	3.9	3.4	4	3.7	3.7125	4.31429	4.15714									4.3	6.3	4.9	6.9	4.1	4.9	4.3	4.1	5.7	5.8	5.6
8	3.3	4	4.5	4.01667	4.25	4.84286	4.47143									4.3	5.7	5	6	3.9	4.85714	4.7	4.5	9.6	5.8	5.6
9	3.4	3.7	2.9	4.42857	4.58571	3.97143	3.82857									4.6	6.3	5.6	6.1	3.9	5.45714	4.9	4.6	5.5	5.9	5.5
10	3.4	3.6	4.3	4.31429	4.81429											4.3	5.3	4.9	5.9	3.6	5.45714	4.6	4.5	5.3	6.1	4.5
11	3.6	4	3.9	4.24286	4.32857	3.77121	3.82424									5	12.7	4.9	8.7	4.6	5	4.6	4.9	5.1	5.5	4.5
12	3.4	3.9		4.17143	4.1											4.5	5.3	6.4	3.8	3.9	4.0375				5.4	4.7

## Sheet: Figure 3E
	Ctrl															KOG
	J0376	J0700	J0701		B0773	Y490	Y493									J0471	B0912	B0913	B0770	B0771	B0772	Y482	Y485	Y489	Y491	Y0494
Fat	4.8	7.1	4.9	4.2	4.1	6.7	4.9									9.6	15.9	6.2	9.7	16.2	8.7	8.8	8.2	11.3	9.6	13.9
Lean	19.1	20.8	20.1	15	18.7	16.7	13.1									18.3	21.6	15.7	19.3	20.5	20.8	18.6	19.3	19.7	19	20.5

## Sheet: Figure 3F
Ctrl	KOG
3.477	10.15
2.504	22.047
1.5	7.138
2.3	11.5
2.6	10.2
	18.3

## Sheet: Figure 3G
Ctrl	KOG
1.4	2.7
1.4	15.5
0.8	2.1
0.6	2.9
0.6	1.4
	2

## Sheet: Figure 3H
Age (Weeks)	Ctrl															KOG
	B0546	B0773	J0376	J0700	J0701	X0989	X0990									B0770	B0771	B0772	B0912	B0913	J0471	J0953	J0955	W0357	W0358	W0359
5	116	167	124	159	124											166	194	121	138	137	152	153	139
7	74	155	132	204	187											152	185	139	164	182	125	184	154
9	117	141	145	204	173											144	158	129	122	154	157	151	166
11	80	149		153	128	158	121									144	185	186		180	157	149	156

## Sheet: Figure 3I
Time (min)	Control															KOGlp1r
0	158	140	164	154	120											148	144	185	131	159	135
15	379	218	153	471	269											315	286	163	299	279	270
30	250	172	183	422	282											262	296	158	283	273	193
60	216	182	124	285	167											228	250	200	181	174	189
90	197	154	201	241	138											210	172	198	169	186	185
120	207	138		179	138											209	225	210	176	232	175

## Sheet: Figure 3JK S9EF
	Control																																		KOGlp1r
	970.1	970.2	970.3	972.1	972.2	972.3	731.1	731.2	731.3	177.1	177.2	177.3	404.1	404.2	404.3	697.1	697.2	697.3	698.1	698.2	698.3	700.1	700.2	700.3											971.1	971.2	971.3	635.1	635.2	635.3	730.1	730.2	730.3	176.1	176.2	176.3	178.1	178.2	178.3
0	63	78	83	57	32	37	63	65	69	72	72	67	26	39	40	36	47	47	71	73	81	51	48	53											66	55	56	72	81	72	51	66	41	33	49	45	69	101	95
	79	68	76	58	45	37	62	79	67	81	60	65	40	39	31	43	46	49	68	64	74	46	41	58											69	67	53	65	77	63	49	72	41	38	47	46	95	101	94
	74	64	76	38	45	44	72	76	80	90	62	70	36	34	36	49	53	47	71	56	70	40	46	60											71	70	53	54	67	63	60	63	65	52	60	39	96	99	74
	67	47	77	33	46	33	82	85	79	78	85	61	36	34	42	50	47	51	65	57	69	49	41	54											65	67	60	51	66	62	66	64	68	55	53	36	99	94	69
1	52	47	69	31	73	32	83	89	82	74	91	58	40	38	40	54	35	43	86	59	60	47	55	41											66	61	64	48	56	54	63	67	57	55	60	43	83	79	67
	49	68	65	43	55	36	83	90	69	62	80	70	36	43	33	46	37	36	81	55	65	51	59	42											57	61	67	72	60	59	63	66	56	54	52	43	71	70	62
	46	68	60	49	48	43	85	88	65	55	85	85	44	39	44	48	36	33	83	76	68	48	58	39											51	56	69	67	75	57	52	62	41	32	34	51	61	65	79
	50	72	46	52	47	29	88	76	58	57	72	87	41	43	40	48	41	26	80	83	65	45	53	40											49	56	70	76	71	56	37	53	44	29	34	48	62	61	76
2	71	69	45	56	54	32	66	62	58	54	68	97	41	43	47	44	41	37	80	73	59	38	47	49											65	63	70	72	71	51	51	39	63	34	32	49	60	84	65
	78	57	46	44	38	36	69	56	55	87	55	95	44	39	36	31	34	27	74	68	59	39	48	50											56	63	63	55	58	65	53	37	53	39	30	45	85	73	71
	73	47	53	38	36	44	84	56	58	88	53	90	39	40	29	35	34	26	70	64	83	47	58	52											64	72	56	56	65	64	55	38	60	37	34	43	92	71	79
	69	53	80	49	44	47	81	79	68	82	49	68	35	31	43	28	31	32	61	64	66	49	55	53											62	50	55	58	76	62	44	42	68	29	39	56	91	83	79
3	49	48	63	56	47	46	89	88	72	89	55	62	37	34	43	37	34	36	70	57	61	51	49	41											67	51	56	65	71	55	41	52	63	46	49	58	80	93	68
	59	69	51	45	54	40	80	83	86	82	87	62	31	24	35	36	36	40	74	55	60	46	43	35											56	54	60	58	67	60	41	55	59	49	53	62	73	78	84
	59	73	46	36	69	47	74	85	79	80	85	58	27	19	30	36	37	61	78	61	63	43	44	46											49	66	73	55	64	68	59	64	46	54	45	46	67	72	77
	68	70	44	41	57	36	58	83	79	65	74	82	23	34	23	35	27	43	67	66	62	41	54	52											60	77	69	55	63	68	49	57	37	44	39	44	72	66	73
4	53	63	56	41	49	32	58	88	68	59	69	82	24	37	23	37	27	41	74	56	63	46	50	57											56	68	74	66	73	79	44	45	34	32	49	35	73	94	92
	42	49	71	49	32	30	80	83	74	67	60	85	16	30	32	36	38	31	66	54	63	54	55	43											51	61	70	67	63	74	43	45	34	30	53	37	87	98	101
	43	47	78	51	45	37	79	80	71	85	66	70	36	20	33	35	46	28	63	60	68	53	61	49											69	64	68	74	59	72	43	42	56	30	56	42	98	95	113
	42	47	84	48	49	41	83	62	86	93	83	60	28	18	30	32	39	36	61	75	56	52	59	52											72	68	67	72	62	70	66	64	61	45	53	52	103	95	117
5	72	70	78	44	49	56	94	73	88	94	89	55	31	18	29	40	27	41	59	63	58	48	55	45											71	74	71	70	74	60	66	71	57	53	43	49	99	103	112
	71	70	77	42	50	32	89	76	96	82	90	83	22	34	21	41	44	48	56	57	67	43	55	49											67	70	65	73	81	51	74	64	59	59	37	42	99	106	112
	70	72	75	32	31	28	85	84	85	78	87	87	21	26	21	41	41	47	57	62	74	45	55	53											64	67	53	66	69	48	63	66	37	51	31	36	99	113	110
	67	57	69	42	36	32	80	75	80	78	81	84	17	20	19	36	48	41	53	78	72	49	55	52											56	57	47	63	73	49	56	56	35	49	28	33	97	107	103
6	46	58	43	37	43	31	80	64	64	78	75	82	16	17	17	25	24	37	57	48	91	51	52	35											61	45	41	50	55	69	46	42	38	29	54	26	96	96	99
	45	42	40	36	35	37	75	56	49	77	74	78	18	18	17	23	26	38	49	48	81	50	47	35											64	41	43	47	54	66	42	38	38	32	54	29	91	95	96
	45	43	40	34	32	40	69	57	51	59	64	58	21	24	17	24	31	39	48	54	78	47	36	36											51	42	46	45	49	51	35	37	38	40	51	43	71	90	84
	43	40	39	46	28	37	62	55	49	53	52	60	39	18	18	27	37	30	47	48	58	45	36	36											39	52	60	45	49	51	35	34	37	53	53	55	70	86	77
7	37	42	68	44	29	33	58	63	59	50	52	62	30	19	20	32	24	28	46	49	49	35	36	40											39	56	55	44	63	49	53	59	38	49	33	44	69	71	64
	37	59	60	36	39	33	53	67	53	81	58	54	22	17	27	36	24	26	45	48	46	31	37	43											39	57	56	44	64	49	53	63	38	48	29	40	63	62	63
	38	69	53	32	27	36	54	67	49	59	47	52	18	17	27	38	24	28	53	49	46	35	32	36											44	48	49	43	60	52	39	57	58	41	30	29	69	63	61
	40	53	39	33	32	33	56	49	53	51	52	48	20	17	17	35	27	30	48	46	50	35	31	35											40	42	46	48	59	49	33	38	57	31	27	27	71	60	66
8	48	40	37	33	32	30	53	64	53	50	51	50	20	17	17	26	24	30	49	56	47	32	40	35											57	50	49	67	44	45	35	38	44	26	30	26	77	59	79
	64	39	40	30	28	48	53	52	58	51	49	51	20	37	17	30	24	37	50	66	46	32	32	31											62	47	43	62	42	44	37	35	43	27	30	32	76	61	61
	65	41	39	37	35	37	53	50	53	49	56	49	19	26	19	32	24	37	44	72	45	35	37	35											44	44	45	55	44	45	39	37	32	28	26	28	62	70	54
	58	76	38	34	74	30	51	50	62	45	52	53	27	17	17	27	24	27	52	70	45	35	37	32											42	90	54	54	45	45	33	42	32	27	29	27	62	81	55
9	40	43	49	32	34	29	54	50	53	46	50	59	24	17	17	30	30	24	70	56	44	45	32	37											41	53	56	50	45	60	38	35	35	28	42	36	58	82	54
	37	36	40	38	26	31	66	50	50	47	51	62	19	17	20	27	37	27	70	55	47	37	37	44											41	45	56	58	42	60	40	35	35	27	36	44	59	62	53
	37	35	40	33	33	33	66	53	50	49	51	53	17	17	24	27	34	28	72	54	46	37	37	37											45	42	46	43	42	49	37	35	37	26	46	46	65	59	66
	42	40	40	33	31	37	62	53	57	51	62	61	26	21	20	27	24	29	68	53	45	33	34	36											52	43	47	45	45	48	54	39	53	29	48	31	61	59	67
10	37	38	51	33	36	40	58	64	67	67	61	65	30	24	20	37	24	35	50	56	54	34	39	36											42	44	48	45	67	60	52	35	45	49	30	29	59	60	55
	37	52	40	52	28	40	56	72	67	64	52	53	27	31	18	37	31	27	50	57	55	34	32	44											41	42	47	45	61	49	52	36	43	49	30	31	61	64	57
	38	53	40	54	36	34	56	71	63	56	64	52	19	21	17	34	32	26	46	63	53	32	47	44											45	47	47	51	45	45	35	36	39	42	41	30	76	71	61
	40	50	41	54	32	30	60	60	58	53	59	52	20	17	17	35	24	30	44	52	45	40	47	40											46	50	53	52	45	46	35	60	39	40	30	28	79	62	54
11	37	36	41	47	28	26	70	53	53	50	58	52	20	19	17	28	27	30	42	50	45	32	45	36											45	42	46	48	42	45	36	44	36	33	28	50	78	60	57
	37	35	41	33	32	25	56	41	52	59	51	66	20	20	40	24	28	46	44	53	66	32	40	39											44	39	46	48	42	57	35	41	39	32	31	49	65	56	70
	37	38	40	37	46	30	57	50	58	50	53	60	20	17	25	28	27	46	56	48	65	35	36	35											48	44	43	50	46	48	37	53	46	28	28	56	66	59	62
	48	40	47	33	38	26	55	57	54	48	51	54	20	20	20	29	27	34	58	52	59	31	38	35											47	43	47	48	50	47	37	38	50	30	28	37	59	57	65
12	40	37	40	32	31	29	53	52	51	49	53	55	20	20	20	27	25	26	45	49	45	32	40	35											48	43	45	46	49	46	37	35	38	28	31	24	60	58	65
	40	39	38	38	36	33	53	52	54	46	48	54	25	21	20	27	26	28	50	50	45	35	35	35											61	43	42	63	43	45	41	35	38	27	29	31	58	56	61
	41	44	38	33	29	23	53	50	53	49	56	52	30	20	20	27	26	30	44	49	46	32	35	35											58	45	49	64	46	43	45	36	35	28	31	27	60	54	54
	41	50	42	32	30	29	60	49	55	49	53	49	17	32	20	26	25	30	46	49	46	34	35	35											47	44	55	62	46	43	37	36	35	28	35	32	59	56	55
13	41	39	47	33	30	28	52	50	71	49	49	52	17	35	20	34	34	30	46	64	44	36	52	40											41	56	47	53	43	45	37	38	38	37	38	31	62	66	61
	44	40	61	33	40	33	53	49	67	52	50	50	17	32	20	25	36	27	47	64	46	50	42	35											45	57	49	46	43	60	37	42	42	37	38	34	57	73	59
	46	39	57	43	29	22	56	55	67	57	61	59	17	20	20	25	37	29	45	51	53	45	34	32											43	51	44	47	50	54	38	36	35	31	27	53	61	66	73
	60	41	42	46	30	26	70	68	58	52	62	53	20	21	24	31	34	26	49	48	55	39	32	31											40	40	46	48	53	52	37	35	39	27	28	37	67	58	74
14	60	37	38	47	30	34	65	59	55	47	60	53	20	20	25	30	25	27	41	46	43	32	32	33											37	39	59	48	60	45	48	50	37	28	25	31	78	58	78
	52	34	39	37	30	37	56	50	53	47	51	52	17	17	27	27	25	33	41	48	45	31	33	32											37	41	56	46	53	44	53	49	39	25	26	31	76	58	59
	44	37	39	31	33	25	55	54	54	45	47	50	33	22	17	27	24	31	46	49	41	32	32	31											56	43	47	44	43	42	64	47	35	27	28	27	61	53	61
	39	35	36	32	49	25	55	49	53	49	45	57	27	20	20	27	25	38	64	53	43	32	32	29											54	40	42	46	42	42	53	35	60	28	25	33	64	55	61
15	39	40	36	35	46	25	54	49	60	50	47	63	24	20	20	27	28	24	61	63	44	32	39	33											42	47	42	53	42	50	42	35	50	39	25	28	66	51	57
	40	57	36	35	43	24	60	50	57	64	45	55	17	35	20	38	23	27	60	66	48	40	34	42											39	49	46	48	49	53	38	35	45	43	26	28	78	55	54
	40	58	35	32	32	27	60	47	67	65	44	52	17	33	19	39	25	26	48	56	68	41	32	34											43	52	42	47	42	46	39	38	38	46	32	43	57	59	56
	42	45	46	35	29	28	70	56	67	50	60	71	17	20	18	35	30	27	43	50	66	36	32	31											43	36	42	46	43	45	45	49	38	32	32	34	57	65	57
16	62	37	60	42	28	26	60	65	57	50	56	72	17	20	17	31	41	27	45	47	50	34	32	32											47	38	59	71	43	42	39	38	37	56	33	30	62	72	66
	49	37	46	53	30	28	60	57	56	63	68	62	27	20	27	37	35	31	55	49	47	48	34	32											52	43	59	66	43	50	38	38	39	56	31	29	64	59	57
	42	39	42	41	31	29	60	57	58	56	62	50	34	19	27	38	35	35	66	71	47	34	39	31											47	43	45	54	42	64	40	35	38	38	28	29	61	51	55
	35	37	38	32	40	30	53	52	65	49	52	50	28	20	20	27	24	40	54	74	45	35	39	29											42	39	45	53	44	64	56	38	60	30	33	41	60	53	56
17	39	58	38	27	42	49	60	53	69	51	51	50	30	22	20	27	26	26	49	59	44	34	39	31											42	54	56	46	61	69	55	46	49	46	40	32	62	54	68
	39	53	43	42	32	30	71	69	64	49	50	49	20	29	19	34	30	24	48	55	45	31	31	38											42	54	53	50	59	61	55	45	47	46	50	37	79	55	69
	46	46	46	41	30	27	70	74	59	65	56	51	18	24	37	35	38	23	50	48	63	32	35	44											68	41	50	53	50	52	41	37	38	36	48	25	66	68	62
	60	41	56	33	36	31	61	71	60	72	66	86	29	24	28	28	35	36	79	50	63	33	39	39											49	40	45	55	48	52	48	58	38	41	31	44	65	71	63
18	45	54	43	38	40	27	62	57	74	65	65	67	27	27	27	38	30	33	67	76	51	44	34	32											41	61	43	56	46	47	45	52	67	37	48	49	58	58	60
	77	63	50	54	50	39	78	67	74	74	57	60	34	31	43	30	47	40	65	78	48	53	35	46											49	58	46	69	64	65	44	50	64	45	49	53	89	59	58
	63	63	67	55	50	44	78	81	70	75	84	97	36	44	36	28	44	40	59	80	60	43	57	50											59	66	69	68	57	60	69	41	71	58	57	56	79	85	82
	70	56	70	40	46	37	90	72	73	74	99	86	32	38	34	43	46	41	63	86	80	36	55	53											58	56	68	68	54	59	67	69	59	58	56	56	74	84	88
19	70	55	64	40	43	31	79	65	78	72	102	85	31	44	31	47	51	42	91	76	78	46	59	50											49	55	57	72	64	59	64	60	49	60	63	41	81	83	87
	69	73	70	52	35	43	77	70	80	62	97	67	38	33	35	50	48	38	87	78	78	50	59	40											46	52	57	72	74	65	64	64	49	61	56	49	88	89	95
	61	76	63	42	53	40	76	69	80	85	88	91	38	36	40	43	46	36	88	93	70	46	55	34											59	52	56	72	66	75	54	42	40	50	58	47	89	85	86
	58	62	61	42	57	41	69	71	63	74	74	78	24	37	40	50	37	30	71	86	70	55	47	35											66	61	66	71	64	76	40	37	55	33	64	57	83	78	92
20	52	54	56	43	53	40	82	68	65	82	68	80	23	37	37	48	40	34	84	78	75	47	52	51											69	65	73	55	63	79	55	48	59	43	58	37	83	91	81
	62	67	60	46	42	29	66	68	68	69	80	68	33	27	34	31	46	33	77	74	68	57	56	47											59	72	74	65	65	77	57	63	59	48	59	37	84	93	83
	69	65	56	56	42	34	68	70	68	57	78	82	26	23	24	33	43	33	82	69	70	46	52	51											50	63	63	70	73	69	50	62	43	48	41	33	91	86	81
	70	56	70	55	51	39	72	68	72	78	77	73	22	24	36	36	43	28	74	81	68	44	62	52											56	49	57	69	69	66	39	60	42	46	36	43	90	86	78
21	82	51	60	59	49	37	83	64	79	77	74	67	24	26	33	39	40	36	77	77	80	42	56	40											69	54	58	77	51	57	61	49	51	46	44	52	84	91	77
	59	65	53	52	39	44	85	72	66	82	79	61	35	34	30	42	37	48	70	81	80	45	41	35											66	50	58	72	65	62	77	44	51	37	43	60	83	88	82
	51	68	50	39	40	35	89	79	66	74	69	96	35	33	31	33	36	48	85	73	98	41	51	45											55	52	51	61	68	61	58	37	44	35	54	42	90	88	96
	65	72	59	40	39	30	70	87	74	63	60	90	25	24	26	41	37	41	86	73	92	42	53	48											56	62	73	58	69	62	45	56	40	43	59	46	81	85	98
22	71	66	72	42	37	27	85	76	81	59	57	91	23	24	26	47	37	36	91	84	91	44	46	57											60	55	67	67	55	55	38	55	38	30	55	49	76	76	81
	60	55	71	55	38	29	79	63	73	65	84	84	24	37	24	56	33	30	86	83	102	48	44	69											66	53	69	69	63	67	37	58	38	44	56	50	79	82	91
	52	54	63	42	55	30	79	63	73	75	98	64	21	27	36	49	40	30	91	89	93	41	51	55											58	64	69	60	72	80	54	56	62	57	48	47	99	93	90
	55	67	53	42	61	43	82	87	80	85	90	53	36	39	26	44	47	47	86	91	86	44	57	50											49	72	63	61	73	82	55	41	63	55	39	63	97	95	98
23	75	71	59	35	59	43	86	87	80	81	92	60	37	44	31	47	49	35	76	86	96	41	61	45											52	71	67	57	64	72	53	40	59	60	37	58	96	78	87
	71	79	59	49	64	47	81	71	83	81	95	70	37	37	33	41	46	39	70	87	82	51	65	38											51	71	71	68	56	58	58	42	56	61	37	67	90	76	81
	75	71	78	50	49	46	86	70	91	64	84	79	36	26	40	38	50	39	72	87	68	55	55	45											62	61	75	68	68	73	64	45	49	59	44	58	74	88	80
	66	80	78	55	36	47	65	70	80	81	78	71	28	33	39	35	51	43	66	83	71	54	54	51											62	53	68	68	67	67	56	64	41	38	37	58	71	95	89
[truncated: 18 more columns]

## Sheet: S9 AB
	Control																																		KOGlp1r
	970.1	970.2	970.3	972.1	972.2	972.3	731.1	731.2	731.3	177.1	177.2	177.3	404.1	404.2	404.3	697.1	697.2	697.3	698.1	698.2	698.3	700.1	700.2	700.3											971.1	971.2	971.3	635.1	635.2	635.3	730.1	730.2	730.3	176.1	176.2	176.3	178.1	178.2	178.3
0	0.321	0.396	0.423	0.288	0.157	0.183	0.322	0.328	0.352	0.36	0.361	0.344	0.133	0.198	0.204	0.183	0.231	0.238	0.358	0.366	0.407	0.256	0.24	0.263											0.334	0.281	0.283	0.372	0.409	0.37	0.26	0.331	0.211	0.166	0.246	0.235	0.348	0.51	0.484
	0.398	0.342	0.385	0.296	0.228	0.181	0.32	0.401	0.348	0.409	0.3	0.334	0.204	0.198	0.155	0.219	0.231	0.25	0.342	0.325	0.372	0.225	0.203	0.289											0.35	0.338	0.268	0.331	0.391	0.32	0.249	0.363	0.208	0.189	0.235	0.236	0.482	0.511	0.48
	0.373	0.322	0.384	0.188	0.23	0.219	0.371	0.388	0.41	0.455	0.311	0.359	0.184	0.169	0.183	0.243	0.268	0.24	0.356	0.282	0.351	0.2	0.226	0.296											0.355	0.356	0.268	0.277	0.338	0.324	0.305	0.32	0.336	0.262	0.305	0.197	0.487	0.501	0.378
	0.336	0.234	0.392	0.164	0.229	0.164	0.421	0.437	0.408	0.39	0.432	0.312	0.185	0.167	0.218	0.253	0.235	0.258	0.325	0.285	0.347	0.242	0.205	0.27											0.327	0.337	0.304	0.261	0.335	0.318	0.334	0.324	0.35	0.273	0.267	0.187	0.499	0.474	0.353
1	0.26	0.235	0.347	0.158	0.367	0.16	0.425	0.449	0.424	0.369	0.46	0.293	0.203	0.191	0.204	0.27	0.173	0.219	0.432	0.293	0.305	0.236	0.276	0.204											0.331	0.309	0.321	0.247	0.284	0.276	0.319	0.336	0.292	0.275	0.3	0.222	0.42	0.4	0.343
	0.242	0.344	0.329	0.216	0.277	0.178	0.425	0.46	0.351	0.308	0.403	0.354	0.182	0.215	0.169	0.231	0.185	0.182	0.409	0.271	0.328	0.254	0.295	0.212											0.287	0.306	0.337	0.372	0.302	0.306	0.319	0.331	0.285	0.269	0.261	0.22	0.357	0.358	0.32
	0.23	0.347	0.3	0.247	0.245	0.212	0.437	0.454	0.337	0.279	0.431	0.431	0.222	0.196	0.224	0.238	0.179	0.168	0.413	0.374	0.346	0.236	0.291	0.196											0.258	0.284	0.348	0.346	0.382	0.292	0.262	0.313	0.208	0.163	0.171	0.259	0.309	0.333	0.404
	0.251	0.365	0.231	0.261	0.239	0.144	0.449	0.391	0.298	0.283	0.363	0.442	0.209	0.217	0.203	0.239	0.208	0.135	0.4	0.417	0.326	0.224	0.262	0.198											0.245	0.284	0.349	0.39	0.365	0.286	0.189	0.265	0.225	0.144	0.172	0.242	0.315	0.309	0.386
2	0.357	0.349	0.221	0.286	0.269	0.158	0.338	0.316	0.299	0.271	0.338	0.495	0.204	0.217	0.239	0.22	0.205	0.186	0.4	0.364	0.299	0.191	0.234	0.246											0.327	0.32	0.353	0.371	0.363	0.266	0.261	0.195	0.32	0.171	0.161	0.252	0.302	0.424	0.334
	0.393	0.288	0.232	0.219	0.189	0.183	0.356	0.284	0.283	0.437	0.278	0.483	0.218	0.195	0.182	0.155	0.168	0.139	0.373	0.341	0.301	0.195	0.24	0.249											0.282	0.319	0.318	0.283	0.296	0.336	0.271	0.188	0.27	0.195	0.153	0.229	0.428	0.372	0.365
	0.366	0.238	0.263	0.189	0.18	0.217	0.432	0.286	0.298	0.438	0.267	0.454	0.197	0.198	0.148	0.172	0.169	0.135	0.349	0.318	0.417	0.234	0.291	0.262											0.32	0.368	0.283	0.284	0.33	0.327	0.281	0.188	0.307	0.185	0.173	0.222	0.462	0.36	0.402
	0.345	0.268	0.405	0.246	0.225	0.233	0.417	0.4	0.35	0.411	0.249	0.343	0.177	0.155	0.219	0.143	0.154	0.16	0.303	0.323	0.334	0.241	0.274	0.263											0.312	0.257	0.278	0.297	0.387	0.32	0.225	0.212	0.346	0.145	0.198	0.285	0.455	0.416	0.405
3	0.243	0.24	0.315	0.281	0.239	0.231	0.459	0.449	0.374	0.447	0.275	0.314	0.185	0.171	0.218	0.183	0.172	0.183	0.35	0.283	0.305	0.254	0.244	0.205											0.336	0.258	0.282	0.335	0.361	0.285	0.212	0.263	0.322	0.23	0.249	0.295	0.402	0.47	0.349
	0.298	0.343	0.255	0.228	0.271	0.196	0.409	0.423	0.444	0.41	0.437	0.313	0.154	0.119	0.181	0.181	0.183	0.202	0.365	0.274	0.304	0.226	0.212	0.18											0.283	0.272	0.305	0.299	0.343	0.309	0.207	0.276	0.3	0.248	0.267	0.314	0.37	0.394	0.426
	0.298	0.367	0.232	0.181	0.346	0.233	0.378	0.433	0.409	0.399	0.425	0.294	0.135	0.098	0.154	0.181	0.184	0.311	0.388	0.308	0.315	0.211	0.219	0.232											0.245	0.333	0.37	0.283	0.329	0.35	0.3	0.327	0.233	0.272	0.229	0.236	0.34	0.363	0.39
	0.339	0.35	0.221	0.209	0.284	0.18	0.296	0.425	0.408	0.32	0.37	0.415	0.119	0.17	0.12	0.179	0.135	0.216	0.331	0.332	0.311	0.205	0.27	0.262											0.306	0.386	0.349	0.281	0.318	0.352	0.252	0.284	0.187	0.222	0.197	0.225	0.363	0.331	0.373
4	0.262	0.314	0.282	0.211	0.247	0.157	0.299	0.447	0.351	0.294	0.342	0.415	0.12	0.187	0.119	0.183	0.135	0.209	0.365	0.282	0.315	0.227	0.25	0.281											0.282	0.342	0.375	0.336	0.371	0.405	0.224	0.226	0.175	0.159	0.246	0.179	0.37	0.473	0.466
	0.213	0.243	0.356	0.245	0.159	0.146	0.409	0.424	0.381	0.332	0.3	0.431	0.085	0.15	0.163	0.184	0.191	0.152	0.33	0.271	0.314	0.268	0.276	0.216											0.261	0.305	0.354	0.346	0.32	0.383	0.218	0.223	0.175	0.149	0.264	0.192	0.437	0.494	0.51
	0.211	0.228	0.392	0.253	0.223	0.181	0.41	0.404	0.366	0.426	0.334	0.355	0.182	0.098	0.169	0.177	0.232	0.141	0.312	0.302	0.339	0.263	0.304	0.245											0.347	0.32	0.339	0.373	0.3	0.37	0.218	0.211	0.285	0.151	0.279	0.216	0.493	0.48	0.573
	0.212	0.228	0.425	0.238	0.248	0.204	0.424	0.316	0.447	0.465	0.419	0.303	0.139	0.092	0.154	0.155	0.198	0.181	0.303	0.372	0.281	0.259	0.296	0.26											0.365	0.341	0.337	0.364	0.315	0.359	0.333	0.327	0.309	0.223	0.266	0.264	0.515	0.475	0.598
5	0.365	0.353	0.394	0.22	0.247	0.281	0.48	0.372	0.459	0.471	0.445	0.279	0.154	0.091	0.146	0.2	0.133	0.204	0.292	0.314	0.293	0.24	0.275	0.226											0.355	0.37	0.355	0.356	0.376	0.312	0.336	0.356	0.292	0.265	0.212	0.251	0.499	0.521	0.57
	0.357	0.352	0.386	0.208	0.247	0.16	0.449	0.386	0.494	0.409	0.453	0.42	0.107	0.169	0.105	0.203	0.218	0.24	0.279	0.287	0.338	0.213	0.276	0.246											0.34	0.349	0.325	0.367	0.406	0.264	0.374	0.321	0.298	0.292	0.182	0.214	0.496	0.538	0.571
	0.352	0.36	0.372	0.159	0.155	0.136	0.434	0.424	0.438	0.391	0.439	0.443	0.107	0.134	0.107	0.205	0.203	0.235	0.285	0.309	0.372	0.226	0.275	0.267											0.324	0.336	0.268	0.336	0.349	0.246	0.32	0.334	0.189	0.256	0.158	0.184	0.501	0.573	0.56
	0.335	0.285	0.344	0.208	0.174	0.16	0.403	0.382	0.409	0.391	0.411	0.424	0.084	0.098	0.098	0.182	0.236	0.206	0.26	0.392	0.36	0.241	0.271	0.256											0.281	0.285	0.238	0.32	0.367	0.25	0.283	0.281	0.175	0.245	0.137	0.169	0.491	0.542	0.528
6	0.228	0.291	0.212	0.181	0.212	0.153	0.404	0.321	0.321	0.392	0.377	0.413	0.085	0.085	0.084	0.126	0.118	0.184	0.28	0.235	0.454	0.248	0.259	0.173											0.304	0.224	0.207	0.252	0.276	0.351	0.233	0.21	0.19	0.144	0.272	0.131	0.48	0.488	0.503
	0.219	0.207	0.196	0.178	0.171	0.179	0.38	0.282	0.246	0.382	0.37	0.389	0.092	0.091	0.085	0.12	0.127	0.186	0.243	0.236	0.403	0.248	0.228	0.171											0.319	0.206	0.215	0.236	0.272	0.333	0.209	0.19	0.188	0.162	0.27	0.143	0.459	0.482	0.491
	0.219	0.21	0.196	0.168	0.157	0.195	0.352	0.285	0.256	0.292	0.32	0.29	0.106	0.12	0.084	0.119	0.152	0.195	0.237	0.263	0.386	0.231	0.175	0.177											0.25	0.214	0.23	0.225	0.247	0.26	0.175	0.189	0.189	0.2	0.256	0.217	0.36	0.453	0.425
	0.207	0.198	0.192	0.224	0.138	0.181	0.315	0.279	0.246	0.262	0.258	0.303	0.196	0.092	0.091	0.132	0.183	0.147	0.23	0.236	0.292	0.22	0.177	0.177											0.195	0.264	0.301	0.225	0.248	0.255	0.176	0.173	0.188	0.265	0.262	0.275	0.352	0.435	0.389
7	0.181	0.211	0.34	0.215	0.142	0.161	0.292	0.32	0.296	0.251	0.258	0.312	0.15	0.094	0.098	0.163	0.119	0.136	0.225	0.239	0.243	0.169	0.174	0.199											0.195	0.283	0.279	0.22	0.32	0.247	0.269	0.297	0.189	0.244	0.165	0.219	0.349	0.363	0.324
	0.181	0.294	0.298	0.175	0.192	0.159	0.269	0.336	0.263	0.405	0.288	0.269	0.111	0.085	0.133	0.181	0.12	0.127	0.222	0.232	0.228	0.148	0.178	0.213											0.196	0.284	0.278	0.221	0.32	0.247	0.27	0.318	0.189	0.239	0.142	0.197	0.319	0.316	0.322
	0.185	0.342	0.263	0.16	0.135	0.173	0.273	0.336	0.248	0.295	0.235	0.26	0.091	0.085	0.133	0.188	0.122	0.136	0.26	0.238	0.226	0.167	0.153	0.176											0.214	0.24	0.244	0.219	0.302	0.259	0.198	0.282	0.288	0.203	0.151	0.144	0.346	0.322	0.309
	0.194	0.264	0.192	0.163	0.159	0.159	0.285	0.248	0.263	0.252	0.258	0.241	0.098	0.084	0.085	0.169	0.138	0.148	0.234	0.227	0.245	0.169	0.152	0.174											0.196	0.21	0.228	0.239	0.298	0.248	0.166	0.19	0.283	0.151	0.132	0.135	0.359	0.303	0.336
8	0.233	0.197	0.181	0.16	0.159	0.144	0.266	0.32	0.264	0.247	0.251	0.251	0.096	0.086	0.084	0.126	0.119	0.149	0.237	0.275	0.228	0.155	0.191	0.173											0.28	0.247	0.242	0.337	0.225	0.224	0.175	0.189	0.218	0.126	0.148	0.133	0.386	0.297	0.401
	0.316	0.191	0.197	0.145	0.138	0.232	0.267	0.26	0.284	0.256	0.243	0.256	0.098	0.182	0.084	0.147	0.118	0.185	0.24	0.32	0.222	0.156	0.153	0.151											0.305	0.232	0.216	0.309	0.212	0.218	0.182	0.176	0.211	0.133	0.147	0.161	0.378	0.306	0.307
	0.323	0.197	0.193	0.182	0.175	0.181	0.267	0.249	0.266	0.248	0.275	0.246	0.09	0.133	0.096	0.158	0.12	0.183	0.213	0.351	0.22	0.166	0.177	0.174											0.217	0.217	0.223	0.275	0.221	0.226	0.193	0.181	0.158	0.139	0.129	0.139	0.315	0.348	0.275
	0.284	0.341	0.185	0.165	0.328	0.145	0.255	0.247	0.309	0.226	0.255	0.266	0.132	0.086	0.085	0.133	0.118	0.134	0.25	0.343	0.221	0.169	0.176	0.156											0.208	0.412	0.267	0.27	0.223	0.224	0.167	0.211	0.16	0.135	0.143	0.135	0.312	0.398	0.276
9	0.197	0.208	0.245	0.157	0.164	0.142	0.267	0.247	0.26	0.227	0.249	0.291	0.119	0.084	0.085	0.146	0.152	0.118	0.343	0.273	0.215	0.217	0.152	0.178											0.203	0.26	0.281	0.255	0.223	0.302	0.192	0.173	0.175	0.138	0.213	0.182	0.291	0.409	0.275
	0.178	0.176	0.195	0.182	0.13	0.15	0.328	0.25	0.248	0.232	0.249	0.306	0.092	0.085	0.098	0.134	0.185	0.133	0.344	0.268	0.229	0.177	0.174	0.212											0.203	0.226	0.281	0.291	0.209	0.298	0.197	0.175	0.173	0.131	0.178	0.218	0.296	0.314	0.271
	0.18	0.173	0.193	0.159	0.16	0.159	0.329	0.262	0.248	0.242	0.254	0.26	0.084	0.085	0.121	0.133	0.17	0.139	0.354	0.263	0.226	0.174	0.176	0.176											0.218	0.21	0.232	0.219	0.212	0.246	0.182	0.175	0.181	0.127	0.228	0.228	0.323	0.296	0.329
	0.203	0.192	0.195	0.158	0.153	0.181	0.306	0.263	0.281	0.253	0.304	0.3	0.126	0.104	0.099	0.131	0.12	0.146	0.335	0.255	0.22	0.16	0.163	0.171											0.252	0.214	0.233	0.226	0.223	0.239	0.271	0.189	0.262	0.145	0.238	0.156	0.301	0.29	0.332
10	0.179	0.181	0.249	0.161	0.178	0.193	0.286	0.318	0.329	0.329	0.299	0.316	0.149	0.119	0.099	0.181	0.118	0.172	0.244	0.274	0.261	0.163	0.188	0.173											0.204	0.215	0.234	0.227	0.334	0.297	0.259	0.174	0.222	0.245	0.15	0.145	0.293	0.297	0.279
	0.18	0.256	0.194	0.254	0.138	0.196	0.277	0.356	0.329	0.316	0.257	0.257	0.135	0.149	0.091	0.182	0.155	0.133	0.242	0.278	0.267	0.162	0.156	0.21											0.203	0.209	0.228	0.224	0.305	0.247	0.259	0.175	0.212	0.241	0.146	0.151	0.304	0.32	0.287
	0.183	0.265	0.193	0.261	0.173	0.162	0.277	0.356	0.313	0.276	0.316	0.254	0.09	0.105	0.084	0.168	0.157	0.126	0.222	0.305	0.254	0.153	0.225	0.212											0.219	0.232	0.229	0.255	0.224	0.228	0.173	0.175	0.188	0.206	0.203	0.148	0.373	0.35	0.301
	0.193	0.246	0.2	0.263	0.158	0.146	0.3	0.296	0.287	0.255	0.294	0.254	0.099	0.085	0.085	0.17	0.118	0.148	0.213	0.257	0.219	0.191	0.226	0.191											0.223	0.246	0.263	0.261	0.225	0.23	0.173	0.298	0.189	0.196	0.15	0.138	0.388	0.31	0.272
11	0.181	0.175	0.197	0.231	0.138	0.131	0.35	0.262	0.262	0.245	0.286	0.254	0.099	0.091	0.085	0.135	0.132	0.148	0.204	0.243	0.215	0.155	0.218	0.176											0.217	0.209	0.228	0.239	0.209	0.225	0.178	0.215	0.174	0.163	0.142	0.248	0.386	0.297	0.285
	0.181	0.172	0.199	0.16	0.157	0.123	0.277	0.202	0.257	0.287	0.25	0.321	0.097	0.098	0.196	0.119	0.136	0.226	0.211	0.255	0.317	0.155	0.191	0.186											0.216	0.195	0.229	0.24	0.211	0.284	0.174	0.204	0.188	0.156	0.152	0.241	0.324	0.277	0.347
	0.179	0.184	0.193	0.178	0.224	0.145	0.28	0.247	0.283	0.242	0.259	0.29	0.099	0.083	0.124	0.134	0.132	0.229	0.275	0.235	0.318	0.17	0.175	0.169											0.232	0.217	0.216	0.247	0.227	0.24	0.182	0.263	0.224	0.133	0.136	0.276	0.325	0.29	0.31
	0.23	0.191	0.232	0.16	0.184	0.13	0.272	0.282	0.263	0.232	0.249	0.267	0.097	0.099	0.098	0.139	0.134	0.167	0.291	0.252	0.287	0.152	0.182	0.168											0.228	0.207	0.232	0.238	0.249	0.233	0.182	0.186	0.246	0.145	0.136	0.187	0.291	0.281	0.323
12	0.193	0.177	0.194	0.152	0.151	0.139	0.261	0.258	0.252	0.236	0.255	0.27	0.099	0.098	0.098	0.133	0.12	0.131	0.226	0.236	0.221	0.155	0.191	0.168											0.239	0.209	0.225	0.226	0.241	0.226	0.182	0.173	0.189	0.136	0.151	0.122	0.296	0.288	0.325
	0.192	0.19	0.185	0.185	0.174	0.163	0.262	0.256	0.262	0.225	0.236	0.263	0.12	0.098	0.098	0.134	0.125	0.135	0.243	0.243	0.22	0.169	0.169	0.168											0.303	0.21	0.211	0.313	0.211	0.226	0.203	0.174	0.188	0.131	0.143	0.149	0.288	0.276	0.302
	0.195	0.21	0.186	0.161	0.142	0.116	0.263	0.247	0.261	0.235	0.272	0.257	0.149	0.098	0.098	0.133	0.128	0.146	0.214	0.239	0.223	0.156	0.169	0.169											0.283	0.217	0.239	0.316	0.226	0.211	0.225	0.175	0.175	0.137	0.151	0.136	0.293	0.265	0.269
	0.197	0.245	0.199	0.158	0.145	0.138	0.298	0.244	0.271	0.237	0.26	0.245	0.085	0.154	0.099	0.128	0.119	0.149	0.225	0.235	0.221	0.162	0.168	0.168											0.228	0.215	0.271	0.307	0.224	0.212	0.182	0.175	0.172	0.138	0.173	0.162	0.287	0.275	0.272
13	0.196	0.192	0.228	0.158	0.145	0.136	0.258	0.247	0.35	0.237	0.24	0.255	0.085	0.169	0.099	0.168	0.168	0.148	0.22	0.314	0.212	0.17	0.253	0.194											0.196	0.278	0.23	0.263	0.211	0.223	0.18	0.19	0.188	0.179	0.187	0.15	0.302	0.326	0.299
	0.21	0.193	0.299	0.16	0.195	0.159	0.26	0.244	0.332	0.254	0.245	0.248	0.084	0.154	0.098	0.121	0.178	0.132	0.227	0.313	0.22	0.239	0.208	0.17											0.217	0.277	0.238	0.225	0.211	0.294	0.181	0.209	0.21	0.179	0.188	0.167	0.28	0.361	0.291
	0.222	0.187	0.282	0.211	0.143	0.109	0.271	0.27	0.334	0.276	0.298	0.294	0.085	0.098	0.098	0.122	0.181	0.141	0.216	0.25	0.253	0.221	0.166	0.153											0.206	0.252	0.217	0.231	0.245	0.27	0.182	0.174	0.174	0.151	0.133	0.265	0.299	0.328	0.36
	0.295	0.196	0.203	0.224	0.144	0.13	0.342	0.336	0.284	0.249	0.301	0.259	0.098	0.099	0.119	0.15	0.167	0.131	0.24	0.236	0.267	0.189	0.155	0.149											0.195	0.194	0.227	0.233	0.262	0.261	0.181	0.173	0.19	0.128	0.139	0.181	0.325	0.289	0.36
14	0.296	0.183	0.186	0.229	0.144	0.168	0.32	0.292	0.27	0.228	0.294	0.259	0.098	0.098	0.12	0.148	0.12	0.133	0.204	0.232	0.211	0.153	0.153	0.159											0.179	0.192	0.289	0.232	0.298	0.226	0.236	0.246	0.182	0.137	0.124	0.151	0.38	0.287	0.384
	0.255	0.166	0.189	0.183	0.144	0.185	0.276	0.248	0.259	0.227	0.249	0.255	0.084	0.085	0.134	0.133	0.121	0.163	0.199	0.235	0.217	0.152	0.159	0.154											0.181	0.201	0.276	0.225	0.262	0.218	0.261	0.242	0.189	0.121	0.126	0.153	0.374	0.285	0.293
	0.215	0.182	0.189	0.153	0.16	0.123	0.27	0.263	0.262	0.217	0.23	0.247	0.16	0.105	0.086	0.132	0.12	0.152	0.22	0.243	0.199	0.156	0.155	0.152											0.275	0.208	0.234	0.216	0.213	0.21	0.314	0.233	0.175	0.13	0.138	0.136	0.303	0.263	0.301
	0.193	0.173	0.174	0.16	0.242	0.123	0.268	0.241	0.263	0.233	0.221	0.283	0.133	0.098	0.099	0.132	0.121	0.185	0.316	0.264	0.211	0.155	0.156	0.142											0.271	0.195	0.207	0.226	0.209	0.212	0.261	0.173	0.296	0.138	0.124	0.165	0.312	0.272	0.299
15	0.192	0.197	0.177	0.174	0.228	0.123	0.263	0.244	0.299	0.242	0.229	0.307	0.119	0.097	0.097	0.134	0.139	0.119	0.306	0.312	0.215	0.156	0.19	0.16											0.21	0.232	0.21	0.261	0.211	0.249	0.204	0.173	0.247	0.193	0.122	0.138	0.328	0.254	0.283
	0.198	0.281	0.174	0.173	0.21	0.115	0.298	0.247	0.281	0.311	0.219	0.271	0.084	0.171	0.098	0.185	0.112	0.134	0.297	0.329	0.231	0.199	0.166	0.206											0.196	0.247	0.225	0.238	0.246	0.262	0.187	0.174	0.227	0.208	0.127	0.139	0.382	0.275	0.269
	0.197	0.286	0.17	0.157	0.154	0.138	0.297	0.233	0.33	0.319	0.221	0.254	0.084	0.162	0.091	0.19	0.121	0.129	0.239	0.278	0.33	0.204	0.156	0.166											0.209	0.26	0.209	0.227	0.207	0.226	0.19	0.189	0.189	0.223	0.162	0.217	0.282	0.292	0.277
	0.207	0.225	0.227	0.172	0.143	0.137	0.35	0.277	0.337	0.244	0.292	0.348	0.084	0.098	0.09	0.172	0.147	0.135	0.215	0.244	0.326	0.177	0.155	0.149											0.21	0.181	0.208	0.225	0.212	0.222	0.224	0.244	0.189	0.157	0.159	0.168	0.28	0.318	0.279
16	0.31	0.182	0.294	0.209	0.136	0.124	0.299	0.321	0.283	0.244	0.271	0.352	0.086	0.098	0.084	0.152	0.205	0.136	0.221	0.229	0.248	0.167	0.156	0.157											0.231	0.189	0.291	0.35	0.21	0.209	0.194	0.19	0.187	0.273	0.163	0.149	0.306	0.355	0.326
	0.243	0.181	0.226	0.261	0.143	0.137	0.295	0.283	0.277	0.313	0.332	0.305	0.135	0.099	0.134	0.183	0.175	0.154	0.271	0.239	0.234	0.233	0.163	0.153											0.26	0.21	0.294	0.329	0.211	0.245	0.188	0.189	0.196	0.275	0.154	0.143	0.313	0.294	0.284
	0.208	0.19	0.206	0.206	0.15	0.138	0.298	0.284	0.285	0.277	0.303	0.249	0.167	0.092	0.133	0.185	0.17	0.17	0.324	0.35	0.233	0.167	0.192	0.149											0.235	0.21	0.226	0.269	0.21	0.32	0.198	0.176	0.187	0.189	0.143	0.148	0.298	0.257	0.276
	0.173	0.181	0.188	0.16	0.196	0.152	0.262	0.259	0.32	0.241	0.258	0.245	0.141	0.101	0.098	0.134	0.119	0.197	0.27	0.366	0.223	0.17	0.19	0.143											0.209	0.193	0.222	0.262	0.219	0.321	0.274	0.189	0.299	0.147	0.164	0.203	0.29	0.263	0.275
17	0.189	0.29	0.184	0.139	0.212	0.242	0.297	0.263	0.351	0.249	0.249	0.243	0.147	0.106	0.097	0.135	0.129	0.131	0.244	0.293	0.216	0.166	0.188	0.153											0.208	0.269	0.276	0.229	0.303	0.35	0.279	0.233	0.245	0.228	0.201	0.16	0.303	0.269	0.338
	0.189	0.263	0.209	0.21	0.16	0.149	0.353	0.348	0.321	0.242	0.249	0.242	0.099	0.147	0.096	0.165	0.147	0.118	0.239	0.274	0.224	0.153	0.152	0.187											0.208	0.271	0.261	0.244	0.297	0.306	0.275	0.225	0.233	0.226	0.247	0.183	0.386	0.275	0.344
	0.227	0.231	0.228	0.202	0.151	0.13	0.347	0.373	0.299	0.322	0.276	0.253	0.091	0.12	0.183	0.173	0.188	0.115	0.253	0.238	0.31	0.155	0.171	0.219											0.341	0.203	0.249	0.263	0.247	0.262	0.203	0.189	0.189	0.179	0.239	0.129	0.327	0.344	0.311
	0.299	0.2	0.277	0.165	0.181	0.152	0.306	0.355	0.3	0.353	0.331	0.425	0.147	0.119	0.141	0.138	0.172	0.178	0.395	0.25	0.313	0.162	0.189	0.191											0.245	0.2	0.224	0.272	0.24	0.262	0.239	0.292	0.187	0.201	0.153	0.221	0.318	0.352	0.312
18	0.225	0.27	0.211	0.185	0.199	0.135	0.312	0.285	0.371	0.319	0.319	0.328	0.133	0.134	0.134	0.184	0.148	0.166	0.341	0.381	0.253	0.219	0.166	0.156											0.21	0.304	0.216	0.276	0.232	0.239	0.224	0.261	0.331	0.185	0.239	0.245	0.288	0.29	0.297
	0.389	0.316	0.249	0.271	0.251	0.195	0.397	0.338	0.374	0.366	0.286	0.296	0.168	0.156	0.214	0.147	0.235	0.198	0.325	0.389	0.238	0.26	0.17	0.225											0.246	0.29	0.229	0.335	0.321	0.327	0.218	0.25	0.32	0.227	0.247	0.264	0.441	0.295	0.288
	0.315	0.315	0.334	0.276	0.253	0.221	0.395	0.408	0.354	0.373	0.42	0.488	0.176	0.218	0.183	0.138	0.219	0.201	0.294	0.403	0.301	0.211	0.276	0.245											0.297	0.327	0.346	0.339	0.283	0.306	0.351	0.208	0.357	0.288	0.284	0.28	0.392	0.423	0.408
	0.352	0.281	0.349	0.196	0.231	0.182	0.455	0.367	0.372	0.369	0.497	0.43	0.161	0.19	0.17	0.211	0.23	0.207	0.321	0.431	0.402	0.177	0.27	0.261											0.294	0.281	0.339	0.34	0.273	0.3	0.336	0.352	0.298	0.29	0.282	0.28	0.366	0.416	0.438
19	0.355	0.274	0.32	0.198	0.216	0.154	0.398	0.331	0.394	0.356	0.506	0.422	0.153	0.22	0.155	0.238	0.255	0.216	0.463	0.38	0.394	0.227	0.292	0.247											0.247	0.275	0.282	0.364	0.322	0.3	0.322	0.307	0.249	0.296	0.316	0.209	0.403	0.416	0.436
	0.348	0.364	0.351	0.262	0.172	0.212	0.387	0.356	0.41	0.308	0.487	0.338	0.19	0.161	0.176	0.252	0.234	0.19	0.438	0.392	0.394	0.245	0.291	0.199											0.234	0.256	0.284	0.364	0.371	0.335	0.322	0.32	0.246	0.3	0.282	0.246	0.435	0.445	0.48
	0.307	0.378	0.315	0.211	0.267	0.197	0.387	0.351	0.409	0.424	0.444	0.46	0.191	0.183	0.2	0.217	0.229	0.182	0.442	0.469	0.354	0.228	0.272	0.168											0.298	0.261	0.282	0.365	0.334	0.386	0.27	0.212	0.202	0.25	0.29	0.239	0.446	0.424	0.434
	0.292	0.311	0.308	0.211	0.285	0.202	0.35	0.359	0.322	0.373	0.371	0.395	0.119	0.183	0.204	0.251	0.183	0.149	0.355	0.429	0.353	0.27	0.235	0.17											0.331	0.308	0.333	0.357	0.323	0.39	0.204	0.19	0.278	0.167	0.319	0.285	0.416	0.39	0.46
20	0.26	0.271	0.284	0.218	0.262	0.196	0.415	0.348	0.334	0.409	0.339	0.399	0.118	0.184	0.189	0.24	0.203	0.171	0.427	0.392	0.378	0.238	0.258	0.256											0.348	0.33	0.368	0.276	0.322	0.403	0.278	0.244	0.297	0.216	0.29	0.184	0.418	0.459	0.406
	0.313	0.337	0.299	0.231	0.212	0.145	0.338	0.351	0.349	0.347	0.402	0.343	0.167	0.134	0.169	0.153	0.228	0.166	0.386	0.372	0.345	0.283	0.278	0.235											0.298	0.363	0.372	0.327	0.334	0.391	0.291	0.32	0.299	0.238	0.294	0.186	0.422	0.468	0.419
	0.352	0.328	0.281	0.283	0.211	0.17	0.344	0.359	0.349	0.285	0.392	0.413	0.133	0.113	0.121	0.165	0.216	0.168	0.413	0.345	0.355	0.229	0.261	0.256											0.256	0.319	0.318	0.353	0.369	0.35	0.254	0.315	0.217	0.244	0.207	0.165	0.46	0.431	0.41
	0.354	0.279	0.352	0.281	0.261	0.194	0.368	0.35	0.365	0.393	0.385	0.368	0.112	0.119	0.184	0.183	0.216	0.139	0.373	0.407	0.346	0.217	0.311	0.26											0.283	0.247	0.284	0.35	0.353	0.337	0.195	0.307	0.21	0.233	0.179	0.215	0.45	0.434	0.395
21	0.411	0.259	0.307	0.299	0.246	0.188	0.428	0.329	0.404	0.387	0.373	0.339	0.122	0.128	0.168	0.196	0.199	0.184	0.389	0.385	0.408	0.21	0.274	0.202											0.35	0.275	0.293	0.391	0.263	0.29	0.309	0.248	0.261	0.234	0.223	0.263	0.42	0.458	0.389
	0.297	0.33	0.266	0.262	0.195	0.217	0.435	0.368	0.337	0.416	0.398	0.312	0.177	0.169	0.15	0.209	0.187	0.245	0.352	0.409	0.406	0.226	0.204	0.178											0.335	0.255	0.29	0.365	0.333	0.316	0.387	0.226	0.26	0.184	0.217	0.302	0.42	0.445	0.415
	0.258	0.349	0.251	0.191	0.204	0.175	0.453	0.403	0.337	0.374	0.347	0.488	0.176	0.163	0.155	0.167	0.181	0.241	0.428	0.368	0.499	0.206	0.256	0.227											0.278	0.261	0.257	0.304	0.347	0.31	0.292	0.19	0.225	0.175	0.272	0.212	0.452	0.444	0.486
	0.325	0.365	0.3	0.201	0.193	0.153	0.361	0.444	0.381	0.316	0.302	0.453	0.127	0.119	0.134	0.203	0.183	0.208	0.436	0.364	0.465	0.205	0.266	0.239											0.284	0.311	0.373	0.292	0.35	0.318	0.228	0.283	0.204	0.215	0.299	0.23	0.409	0.428	0.496
22	0.358	0.335	0.364	0.212	0.188	0.138	0.44	0.388	0.417	0.297	0.288	0.463	0.119	0.119	0.133	0.236	0.184	0.181	0.462	0.421	0.461	0.22	0.226	0.286											0.304	0.276	0.339	0.344	0.282	0.284	0.196	0.282	0.197	0.152	0.279	0.25	0.384	0.385	0.415
	0.3	0.274	0.361	0.277	0.189	0.146	0.403	0.322	0.373	0.332	0.428	0.422	0.122	0.183	0.119	0.282	0.167	0.153	0.436	0.415	0.517	0.238	0.222	0.333											0.332	0.266	0.348	0.355	0.32	0.343	0.191	0.296	0.197	0.224	0.283	0.25	0.402	0.412	0.462
	0.263	0.27	0.32	0.21	0.278	0.151	0.408	0.32	0.372	0.379	0.499	0.325	0.105	0.135	0.182	0.247	0.197	0.149	0.46	0.45	0.473	0.206	0.254	0.275											0.296	0.32	0.349	0.305	0.365	0.406	0.277	0.284	0.317	0.285	0.244	0.239	0.499	0.469	0.459
	0.279	0.338	0.263	0.211	0.306	0.215	0.419	0.442	0.407	0.426	0.455	0.276	0.184	0.197	0.134	0.223	0.237	0.236	0.436	0.458	0.439	0.22	0.285	0.253											0.245	0.364	0.319	0.307	0.372	0.419	0.281	0.209	0.32	0.275	0.196	0.323	0.488	0.475	0.501
23	0.379	0.363	0.301	0.176	0.298	0.218	0.442	0.441	0.408	0.41	0.467	0.307	0.187	0.219	0.155	0.237	0.244	0.182	0.382	0.436	0.49	0.204	0.305	0.226											0.262	0.355	0.341	0.289	0.32	0.369	0.271	0.2	0.298	0.299	0.187	0.299	0.486	0.396	0.446
	0.363	0.398	0.297	0.247	0.32	0.232	0.418	0.36	0.425	0.409	0.482	0.359	0.186	0.188	0.171	0.204	0.233	0.198	0.357	0.442	0.419	0.26	0.326	0.192											0.258	0.356	0.355	0.351	0.284	0.3	0.297	0.21	0.285	0.305	0.186	0.338	0.453	0.388	0.417
	0.381	0.362	0.394	0.249	0.246	0.231	0.442	0.355	0.463	0.321	0.426	0.405	0.181	0.133	0.204	0.189	0.25	0.2	0.364	0.439	0.344	0.276	0.276	0.223											0.311	0.305	0.379	0.351	0.347	0.374	0.322	0.225	0.248	0.296	0.223	0.294	0.374	0.446	0.41
	0.331	0.402	0.396	0.276	0.182	0.232	0.336	0.358	0.409	0.404	0.392	0.367	0.14	0.168	0.197	0.177	0.251	0.22	0.333	0.415	0.362	0.27	0.27	0.256											0.315	0.268	0.341	0.349	0.341	0.342	0.285	0.321	0.21	0.191	0.188	0.298	0.358	0.476	0.453
[truncated: 18 more columns]

[truncated: 86 more sheets: S9C, S9D, S9G, S9H, S9IJ, S9K, S9L, S9MN, S9O, S9P, S8A, S8B, S8C, S8D, S8E, S8F, S8GH, S8I, S8J, S8KL …]
